# Supplementary material for: Wastewater surveillance in the COVID-19 post-emergency pandemic period: A promising approach to monitor and predict SARS-CoV-2 surges and evolution
Source: Heliyon. 2023 Nov 17;9(11):e22356. doi: 10.1016/j.heliyon.2023.e22356 (PMC10689941; doi:10.1016/j.heliyon.2023.e22356)
Supplement: Multimedia component 2 [file mmc2.xlsx]

## Sheet: WGS 06212022
REGION	POS		REF	ALT	FILTER	REF_DP	REF_RV	REF_QUAL	ALT_DP	ALT_RV	ALT_QUAL	ALT_FREQ	TOTAL_DP	PVAL	PASS	GFF_FEATURE	REF_CODON	REF_AA	ALT_CODON	ALT_AA
NC_045512.2	241		C	T	PASS	0	0	0	380	7	54	1	380	2.24e-276	TRUE
NC_045512.2	354		G	A	PASS	289	289	36	82	81	36	0.221024	371	1.19e-27	TRUE	ORF1a	GGC	G	GAC	D
NC_045512.2	444		T	G	LOW_AF	3731	269	36	170	83	36	0.0435786	3901	3.14e-48	TRUE	ORF1a	GTT	V	GGT	G
NC_045512.2	515		G	#NAME?		6917	1163	42	8092	0	20	0.999506	8096	0	TRUE
NC_045512.2	523		T	G	TOTAL_DP;ALT_DP	0	0	0	1	0	37	0.5	2	0.00111166	TRUE	ORF1a	GTT	V	GTG	V
NC_045512.2	523		T	A	TOTAL_DP;ALT_DP	0	0	0	1	0	37	0.5	2	0.00111166	TRUE	ORF1a	GTT	V	GTA	V
NC_045512.2	670		T	G	PASS	0	0	0	25927	5606	64	1	25927	0	TRUE	ORF1a	AGT	S	AGG	R
NC_045512.2	1185		C	T	PASS	8745	494	62	1933	9	36	0.181009	10679	0	TRUE	ORF1a	GCG	A	GTG	V
NC_045512.2	1591		T	#NAME?	PASS	5963	2194	45	1530	0	20	0.204191	7493	0	TRUE
NC_045512.2	1823		G	T	LOW_AF	767	215	53	34	0	72	0.0424469	801	2.64e-14	TRUE	ORF1a	GCC	A	TCC	S
NC_045512.2	1897		A	G	TOTAL_DP;ALT_DP	0	0	0	4	4	37	1	4	0.0285714	FALSE	ORF1a	GTA	V	GTG	V
NC_045512.2	2305		G	T	PASS	3783	3072	43	1093	411	59	0.224159	4876	0	TRUE	ORF1a	AAG	K	AAT	N
NC_045512.2	3037		C	T	PASS	1	1	37	5704	5029	38	0.999649	5706	0	TRUE	ORF1a	TTC	F	TTT	F
NC_045512.2	3182		G	T	PASS	92	0	52	272	272	36	0.747253	364	9.27e-128	TRUE	ORF1a	GAA	E	TAA	*
NC_045512.2	3643		A	G	PASS	1671	0	36	2517	27	71	0.601003	4188	0	TRUE	ORF1a	GAA	E	GAG	E
NC_045512.2	3969		G	T	PASS	31	0	71	5	0	74	0.138889	36	0.0039042	TRUE	ORF1a	TGT	C	TTT	F
NC_045512.2	4184		G	A	PASS	1	0	74	8516	174	71	0.999883	8517	0	TRUE	ORF1a	GGT	G	AGT	S
NC_045512.2	4321		C	T	PASS	0	0	0	1180	0	36	1	1180	0	TRUE	ORF1a	GCC	A	GCT	A
NC_045512.2	4540		C	T	LOW_AF	876	79	68	39	0	71	0.042623	915	5.12e-19	TRUE	ORF1a	TAC	Y	TAT	Y
NC_045512.2	5730		C	T	PASS	2340	750	37	431	347	41	0.15554	2771	1.09e-143	TRUE	ORF1a	ACT	T	ATT	I
NC_045512.2	6199		T	C	PASS	72	57	39	872	12	69	0.923729	944	0	TRUE	ORF1a	TCT	S	TCC	S
NC_045512.2	7495		G	T	PASS	2065	208	36	163	81	36	0.0731598	2228	9.7e-48	TRUE	ORF1a	ATG	M	ATT	I
NC_045512.2	8140		C	T	PASS	1004	1	37	54	1	40	0.0510397	1058	1.66e-17	TRUE	ORF1a	TCC	S	TCT	S
NC_045512.2	8500		A	G	PASS	114	30	36	14	12	37	0.109375	128	4.19e-05	TRUE	ORF1a	GCA	A	GCG	A
NC_045512.2	8791		T	#NAME?	PASS	6348	4183	48	1325	0	20	0.159408	8312	0	TRUE
NC_045512.2	9344		C	T	PASS	0	0	0	4423	1594	49	1	4423	0	TRUE	ORF1a	CTT	L	TTT	F
NC_045512.2	9424		A	G	PASS	0	0	0	4151	1313	60	1	4151	0	TRUE	ORF1a	GTA	V	GTG	V
NC_045512.2	9534		C	T	PASS	2	0	74	8095	3805	54	0.99963	8098	0	TRUE	ORF1a	ACT	T	ATT	I
NC_045512.2	9789		T	#NAME?	PASS	18909	122	39	4165	0	20	0.201802	20639	0	TRUE
NC_045512.2	9866		C	T	PASS	10236	531	70	11481	1949	57	0.528664	21717	0	TRUE	ORF1a	CTT	L	TTT	F
NC_045512.2	9928		G	T	PASS	15045	12474	42	2960	2960	36	0.147778	20030	0	TRUE	ORF1a	ATG	M	ATT	I
NC_045512.2	9928		G	C	PASS	15045	12474	42	2025	2025	36	0.101098	20030	0	TRUE	ORF1a	ATG	M	ATC	I
NC_045512.2	10029		C	T	PASS	0	0	0	5115	2633	51	1	5115	0	TRUE	ORF1a	ACC	T	ATC	I
NC_045512.2	10198		C	T	PASS	1	0	36	1631	9	54	0.999387	1632	0	TRUE	ORF1a	GAC	D	GAT	D
NC_045512.2	10447		G	A	PASS	1	0	62	9613	303	70	0.999896	9614	0	TRUE	ORF1a	AGG	R	AGA	R
NC_045512.2	10449		C	A	PASS	0	0	0	9612	304	70	0.999896	9613	0	TRUE	ORF1a	CCC	P	CAC	H
NC_045512.2	10518		A	G	PASS	9017	8943	36	503	503	36	0.0528361	9520	1.51e-139	TRUE	ORF1a	GAC	D	GGC	G
NC_045512.2	11074		C	#NAME?	PASS	6863	8	36	1362	0	20	0.196594	6928	1.68e-288	TRUE
NC_045512.2	11287		G	#NAME?	PASS	5965	5490	39	6458	0	20	0.999381	6462	0	TRUE
NC_045512.2	11296		T	G	TOTAL_DP;ALT_DP	0	0	0	3	3	37	1	3	1.87e-09	TRUE	ORF1a	TTT	F	TTG	L
NC_045512.2	11405		G	T	PASS	5539	3	36	1324	1	36	0.192919	6863	0	TRUE	ORF1a	GTC	V	TTC	F
NC_045512.2	11453		G	C	PASS	5524	38	67	1331	14	69	0.194165	6855	0	TRUE	ORF1a	GCC	A	CCC	P
NC_045512.2	11674		C	T	PASS	223	202	36	1491	1365	36	0.869895	1714	0	TRUE	ORF1a	TAC	Y	TAT	Y
NC_045512.2	11742		A	G	ALT_DP	19	1	67	1	0	74	0.05	20	0.344828	FALSE	ORF1a	CAG	Q	CGG	R
NC_045512.2	12349		T	C	LOW_AF	16488	223	72	557	1	72	0.0326782	17045	5.24e-267	TRUE	ORF1a	GCT	A	GCC	A
NC_045512.2	12440		T	C	TOTAL_DP	5	0	34	10	5	37	0.625	16	0.0001	TRUE	ORF1a	TTG	L	CTG	L
NC_045512.2	12440		T	A	TOTAL_DP;ALT_DP	5	0	34	1	0	37	0.0625	16	0.285714	FALSE	ORF1a	TTG	L	ATG	M
NC_045512.2	12625		T	A	PASS	17021	16936	37	3014	3014	36	0.150407	20039	0	TRUE	ORF1a	CCT	P	CCA	P
NC_045512.2	12758		G	C	PASS	5122	2179	41	414	0	36	0.0747697	5537	5.71e-128	TRUE	ORF1a	GAT	D	CAT	H
NC_045512.2	12802		G	#NAME?	PASS	5587	2886	39	825	0	20	0.136657	6037	1.85e-173	TRUE
NC_045512.2	12880		C	T	PASS	0	0	0	1763	463	62	1	1763	0	TRUE	ORF1a	ATC	I	ATT	I
NC_045512.2	13123		T	#NAME?	PASS	15369	764	64	16420	0	20	0.588193	27916	0	TRUE
NC_045512.2	13459		G	T	PASS	33	28	36	102	99	35	0.755556	135	4.58e-46	TRUE	ORF1a	TCG	S	TCT	S
NC_045512.2	13576		G	A	ALT_DP;LOW_AF	74	0	36	3	0	37	0.038961	77	0.124984	FALSE	ORF1b	GCT	A	ACT	T
NC_045512.2	13820		T	C	PASS	74	26	59	19	0	70	0.204301	93	1.94e-09	TRUE	ORF1b	CTC	L	CCC	P
NC_045512.2	14408		C	T	PASS	0	0	0	1844	73	71	1	1844	0	TRUE	ORF1b	CCT	P	CTT	L
NC_045512.2	15009		T	C	PASS	0	0	0	2949	2321	44	1	2949	0	TRUE	ORF1b	GAT	D	GAC	D
NC_045512.2	15714		C	T	PASS	1	0	37	4346	508	36	0.99954	4348	0	TRUE	ORF1b	CTC	L	CTT	L
NC_045512.2	16092		C	T	PASS	2027	976	37	877	428	37	0.301997	2904	1.78e-298	TRUE	ORF1b	TAC	Y	TAT	Y
NC_045512.2	17288		C	T	PASS	101561	5357	38	5931	5930	36	0.0551752	107494	0	TRUE	ORF1b	ACA	T	ATA	I
NC_045512.2	17337		A	#NAME?	LOW_AF	98743	43514	55	6880	0	20	0.0455521	151036	0	TRUE
NC_045512.2	17410		C	T	PASS	6	6	37	93977	92718	37	0.999915	93985	0	TRUE	ORF1b	CGT	R	TGT	C
NC_045512.2	17824		A	G	PASS	19399	9943	36	2563	1290	36	0.116702	21962	0	TRUE	ORF1b	ACT	T	GCT	A
NC_045512.2	17977		C	T	PASS	30024	959	68	16033	103	72	0.348112	46057	0	TRUE	ORF1b	CTT	L	TTT	F
NC_045512.2	17978		T	C	PASS	37642	1016	69	8427	48	70	0.182905	46073	0	TRUE	ORF1b	CTT	L	CCT	P
NC_045512.2	17982		T	#NAME?	PASS	46149	1090	71	16617	0	20	0.185398	89629	0	TRUE
NC_045512.2	18163		A	G	PASS	0	0	0	826	296	59	1	826	0	TRUE	ORF1b	ATA	I	GTA	V
NC_045512.2	18175		C	T	PASS	766	237	60	56	56	36	0.0681265	822	3.01e-23	TRUE	ORF1b	CCT	P	TCT	S
NC_045512.2	19225		T	G	PASS	0	0	0	58	0	37	1	58	3.26e-34	TRUE	ORF1b	TCC	S	GCC	A
NC_045512.2	19295		T	G	PASS	59	2	71	11	0	37	0.157143	70	7.43e-06	TRUE	ORF1b	TTG	L	TGG	W
NC_045512.2	19637		C	#NAME?	PASS	5785	1921	36	1326	0	20	0.227288	5834	1.4e-286	TRUE
NC_045512.2	19955		C	T	PASS	0	0	0	4130	5	36	1	4130	0	TRUE	ORF1b	ACT	T	ATT	I
NC_045512.2	20009		A	G	PASS	3757	165	70	423	7	71	0.101196	4180	1.79e-205	TRUE	ORF1b	CAA	Q	CGA	R
NC_045512.2	20055		A	G	PASS	0	0	0	4123	4122	36	1	4123	0	TRUE	ORF1b	GAA	E	GAG	E
NC_045512.2	21335		C	T	PASS	8461	112	66	700	8	72	0.0764109	9161	0	TRUE	ORF1b	GCA	A	GTA	V
NC_045512.2	21540		T	A	TOTAL_DP;ALT_DP	6	0	72	1	0	37	0.142857	7	0.368421	FALSE	ORF1b	GTT	V	GTA	V
NC_045512.2	22200	213	T	G	PASS	0	0	0	2034	19	71	1	2034	0	TRUE	S	GTG	V	GGG	G
NC_045512.2	22578		G	A	PASS	0	0	0	24	24	37	1	24	6.2e-14	TRUE	S	GGT	G	GAT	D
NC_045512.2	22604		G	A	ALT_DP;LOW_AF	23	23	37	1	1	37	0.0416667	24	0.510638	FALSE	S	GCA	A	ACA	T
NC_045512.2	22674	371	C	T	PASS	1	0	74	3866	45	72	0.999741	3867	0	TRUE	S	TCC	S	TTC	F
NC_045512.2	22679	373	T	C	PASS	0	0	0	3858	43	71	1	3858	0	TRUE	S	TCA	S	CCA	P
NC_045512.2	22686		C	T	PASS	1	0	74	3865	65	72	0.999741	3866	0	TRUE	S	TCC	S	TTC	F
NC_045512.2	22688		A	G	PASS	0	0	0	3854	57	70	1	3854	0	TRUE	S	ACT	T	GCT	A
NC_045512.2	22775		G	A	PASS	0	0	0	3856	3856	36	1	3856	0	TRUE	S	GAT	D	AAT	N
NC_045512.2	22786		A	C	PASS	0	0	0	3865	3865	36	0.999483	3867	0	TRUE	S	AGA	R	AGC	S
NC_045512.2	22882		T	G	PASS	0	0	0	11738	0	36	1	11738	0	TRUE	S	AAT	N	AAG	K
NC_045512.2	22916		C	A	PASS	10267	0	36	1406	0	36	0.120428	11675	0	TRUE	S	CTG	L	ATG	M
NC_045512.2	22917		T	G	PASS	1402	0	36	5095	0	36	0.434393	11729	0	TRUE	S	CTG	L	CGG	R
NC_045512.2	22917		T	A	PASS	1402	0	36	5232	0	36	0.446074	11729	0	TRUE	S	CTG	L	CAG	Q
NC_045512.2	22992		G	A	PASS	0	0	0	11989	490	70	1	11989	0	TRUE	S	AGC	S	AAC	N
NC_045512.2	22995		C	A	PASS	0	0	0	11970	481	70	0.999833	11972	0	TRUE	S	ACA	T	AAA	K
NC_045512.2	23013		A	C	PASS	0	0	0	11922	11834	36	0.999497	11928	0	TRUE	S	GAA	E	GCA	A
NC_045512.2	23018		T	G	PASS	6779	6711	36	5170	5149	36	0.432672	11949	0	TRUE	S	TTT	F	GTT	V
NC_045512.2	23040		A	G	PASS	5176	5155	36	6768	6701	36	0.566644	11944	0	TRUE	S	CAA	Q	CGA	R
NC_045512.2	23055		A	G	PASS	2	2	37	11976	11889	36	0.999833	11978	0	TRUE	S	CAA	Q	CGA	R
NC_045512.2	23063		A	T	PASS	0	0	0	11919	11832	36	0.999916	11920	0	TRUE	S	AAT	N	TAT	Y
NC_045512.2	23075		T	C	PASS	1	1	37	11983	11895	36	0.999833	11985	0	TRUE	S	TAC	Y	CAC	H
NC_045512.2	23403		A	G	PASS	20	17	37	8087	5007	36	0.997533	8107	0	TRUE	S	GAT	D	GGT	G
NC_045512.2	23525		C	T	PASS	2	1	37	28451	16041	36	0.99993	28453	0	TRUE	S	CAT	H	TAT	Y
NC_045512.2	23535		A	G	PASS	25987	14739	36	2482	1277	36	0.0871825	28469	0	TRUE	S	AAC	N	AGC	S
NC_045512.2	23546		T	A	ALT_DP;LOW_AF	24	1	69	1	0	74	0.04	25	0.342466	FALSE	S	TGT	C	AGT	S
NC_045512.2	23599		T	G	PASS	0	0	0	24	24	37	1	24	3.1e-14	TRUE	S	AAT	N	AAG	K
NC_045512.2	23604		C	A	PASS	0	0	0	25	25	36	1	25	1.58e-14	TRUE	S	CCT	P	CAT	H
NC_045512.2	23673		C	T	PASS	636	281	36	705	268	36	0.525727	1341	1.2e-266	TRUE	S	TCA	S	TTA	L
NC_045512.2	23854		C	A	PASS	1	1	37	4511	4511	36	0.999778	4512	0	TRUE	S	AAC	N	AAA	K
NC_045512.2	23948		G	T	PASS	0	0	0	858	432	36	1	858	0	TRUE	S	GAT	D	TAT	Y
NC_045512.2	24166		A	T	PASS	528	11	71	32	0	36	0.0571429	560	2.09e-14	TRUE	S	GAA	E	GAT	D
NC_045512.2	24204		C	T	PASS	523	523	36	32	0	71	0.057554	556	5.52e-11	TRUE	S	ACA	T	ATA	I
NC_045512.2	24289		T	C	ALT_DP	42	41	37	4	4	37	0.0869565	46	0.0584023	FALSE	S	ATT	I	ATC	I
NC_045512.2	24320		C	#NAME?	TOTAL_DP	8	0	41	7	0	20	0.777778	9	0.0262485	FALSE
NC_045512.2	24424		A	T	PASS	0	0	0	85	12	39	1	85	1.92e-52	TRUE	S	CAA	Q	CAT	H
NC_045512.2	24469		T	A	PASS	0	0	0	85	19	36	1	85	2.19e-50	TRUE	S	AAT	N	AAA	K
NC_045512.2	24780		A	G	PASS	9032	8362	37	600	34	36	0.0622536	9638	2.51e-171	TRUE	S	AAG	K	AGG	R
NC_045512.2	24820		A	G	PASS	1202	366	35	1377	1377	36	0.533928	2579	0	TRUE	S	AAA	K	AAG	K
NC_045512.2	25000		C	T	PASS	0	0	0	4644	4210	36	0.999785	4645	0	TRUE	S	GAC	D	GAT	D
NC_045512.2	25416		C	T	PASS	0	0	0	4578	427	36	1	4578	0	TRUE	ORF3a	TTC	F	TTT	F
NC_045512.2	25472		A	#NAME?	PASS	3941	2	32	1217	0	20	0.293253	4150	4.69e-279	TRUE
NC_045512.2	25584		C	T	PASS	1	1	37	19490	4814	63	0.999949	19491	0	TRUE	ORF3a	ACC	T	ACT	T
NC_045512.2	25648		T	#NAME?	PASS	15026	14429	36	7813	0	20	0.518103	15080	0	TRUE
NC_045512.2	25797		C	#NAME?	PASS	4268	1685	42	1300	0	20	0.262467	4953	0	TRUE
NC_045512.2	26060		C	T	PASS	1	0	37	7702	1342	57	0.99987	7703	0	TRUE	ORF3a	ACT	T	ATT	I
NC_045512.2	26270		C	T	PASS	2	0	37	24614	2879	42	0.999838	24618	0	TRUE	E	ACA	T	ATA	I
NC_045512.2	26529		G	A	PASS	238	28	47	156	2	36	0.395939	394	1e-62	TRUE	M	GAT	D	AAT	N
NC_045512.2	26577		C	G	PASS	0	0	0	392	98	36	1	392	1.1e-236	TRUE	M	CAA	Q	GAA	E
NC_045512.2	26709		G	A	PASS	0	0	0	1164	295	62	1	1164	0	TRUE	M	GCT	A	ACT	T
NC_045512.2	26858		C	T	PASS	142	0	36	2191	1	36	0.939134	2333	0	TRUE	M	TTC	F	TTT	F
NC_045512.2	27438		T	C	PASS	1	0	37	1589	18	36	0.999371	1590	0	TRUE	ORF7a	TGT	C	TGC	C
NC_045512.2	27705		T	#NAME?	PASS	14823	1558	67	1620	0	20	0.0581792	27845	0	TRUE
NC_045512.2	27798		G	T	PASS	13347	12858	36	830	830	36	0.0585414	14178	7.43e-232	TRUE	ORF7b	GCC	A	TCC	S
NC_045512.2	27807		C	T	PASS	1	1	37	14224	13739	36	0.999859	14226	0	TRUE	ORF7b	CTA	L	TTA	L
NC_045512.2	28271		A	T	PASS	0	0	0	107	0	36	1	107	3.5e-64	TRUE
NC_045512.2	28311		C	T	PASS	0	0	0	108	0	73	1	108	5.8e-89	TRUE	N	CCC	P	CTC	L
NC_045512.2	28311		C	T	PASS	0	0	0	108	0	73	1	108	5.8e-89	TRUE	ORF9b	CCC	P	TCC	S
NC_045512.2	28361		G	#NAME?	PASS	1467	905	61	2461	0	20	0.997568	2467	0	TRUE
NC_045512.2	28881		G	A	PASS	0	0	0	2695	29	35	1	2695	0	TRUE	N	AGG	R	AAG	K
NC_045512.2	28881		G	A	PASS	0	0	0	2695	29	35	1	2695	0	TRUE	ORF14	GGG	G	AGG	R
NC_045512.2	28882		G	A	PASS	1	1	37	2774	28	36	0.99964	2775	0	TRUE	N	AGG	R	AGA	R
NC_045512.2	28882		G	A	PASS	1	1	37	2774	28	36	0.99964	2775	0	TRUE	ORF14	GGG	G	GAG	E
NC_045512.2	28883		G	C	PASS	0	0	0	2811	29	36	1	2811	0	TRUE	N	GGA	G	CGA	R
NC_045512.2	28883		G	C	PASS	0	0	0	2811	29	36	1	2811	0	TRUE	ORF14	GGG	G	GGC	G
NC_045512.2	28932		C	#NAME?	PASS	11175	1488	37	2123	0	20	0.184336	11517	0	TRUE
NC_045512.2	28936		G	T	PASS	8015	1490	38	3171	1	36	0.283454	11187	0	TRUE	N	TTG	L	TTT	F
NC_045512.2	28936		G	T	PASS	8015	1490	38	3171	1	36	0.283454	11187	0	TRUE	ORF14	TGC	C	TTC	F
NC_045512.2	29225		T	C	LOW_AF	10554	98	49	465	0	36	0.042196	11020	1.06e-151	TRUE	N	TCG	S	CCG	P
NC_045512.2	29510		A	C	PASS	14	0	37	13526	259	67	0.998892	13541	0	TRUE	N	AGT	S	CGT	R
NC_045512.2	29696		C	T	PASS	1175	0	36	67	0	37	0.0539452	1242	9.62e-20	TRUE
NC_045512.2	29733		C	#NAME?	PASS	1249	14	72	2473	0	20	1	2473	0	TRUE

## Sheet: WGS 01132023
REGION	POS	REF	ALT	FILTER	REF_DP	REF_RV	REF_QUAL	ALT_DP	ALT_RV	ALT_QUAL	ALT_FREQ	TOTAL_DP	PVAL	PASS	GFF_FEATURE	REF_CODON	REF_AA	ALT_CODON	ALT_AA
NC_045512.2	214	C	T	PASS	24913	11	36	24339	0	36	0.494173	49252	0	TRUE
NC_045512.2	241	C	T	PASS	9	0	41	48616	38	37	0.999794	48626	0	TRUE
NC_045512.2	405	A	G	PASS	45528	45094	36	6191	11	40	0.119674	51732	0	TRUE	ORF1a	AAA	K	AGA	R
NC_045512.2	632	C	T	PASS	56724	4551	39	2999	129	67	0.0502126	59726	0	TRUE	ORF1a	CTT	L	TTT	F
NC_045512.2	670	T	G	PASS	6	5	24	61238	52213	41	0.999722	61255	0	TRUE	ORF1a	AGT	S	AGG	R
NC_045512.2	1931	C	A	LOW_AF	3971	2	36	159	0	36	0.0384988	4130	3.82e-43	TRUE	ORF1a	CAA	Q	AAA	K
NC_045512.2	2083	T	C	PASS	419	0	37	273	14	69	0.394509	692	5.37e-120	TRUE	ORF1a	GTT	V	GTC	V
NC_045512.2	2790	C	T	PASS	1	0	74	580	209	56	0.998279	581	0	TRUE	ORF1a	ACT	T	ATT	I
NC_045512.2	2954	T	C	PASS	0	0	0	3884	67	51	1	3884	0	TRUE	ORF1a	TTA	L	CTA	L
NC_045512.2	3037	C	T	PASS	3	1	41	3614	2719	38	0.998618	3619	0	TRUE	ORF1a	TTC	F	TTT	F
NC_045512.2	3760	T	C	PASS	0	0	0	2237	1339	46	0.998661	2240	0	TRUE	ORF1a	TGT	C	TGC	C
NC_045512.2	4184	G	A	PASS	3	1	36	7310	858	65	0.999316	7315	0	TRUE	ORF1a	GGT	G	AGT	S
NC_045512.2	4321	C	T	PASS	0	0	0	176	83	42	1	176	3.8e-115	TRUE	ORF1a	GCC	A	GCT	A
NC_045512.2	4852	G	A	LOW_AF	2316	851	36	119	0	36	0.0488706	2435	3.9e-34	TRUE	ORF1a	AAG	K	AAA	K
NC_045512.2	5110	T	C	PASS	1176	844	36	117	59	36	0.0904872	1293	1.82e-35	TRUE	ORF1a	GGT	G	GGC	G
NC_045512.2	5393	T	C	PASS	2953	1444	43	350	5	67	0.105964	3303	6.57e-130	TRUE	ORF1a	TTT	F	CTT	L
NC_045512.2	5564	G	A	PASS	16328	5487	50	2255	1175	52	0.121315	18588	0	TRUE	ORF1a	GCT	A	ACT	T
NC_045512.2	5860	T	C	PASS	3772	2329	36	445	8	36	0.105525	4217	2.87e-132	TRUE	ORF1a	GAT	D	GAC	D
NC_045512.2	6422	G	#NAME?	PASS	2437	77	69	2962	0	20	0.619925	4778	0	TRUE
NC_045512.2	7037	G	A	PASS	138	137	37	66	65	36	0.323529	204	2.48e-23	TRUE	ORF1a	GGC	G	AGC	S
NC_045512.2	7218	T	C	PASS	283	283	36	20	20	37	0.0660066	303	7.13e-07	TRUE	ORF1a	TTA	L	TCA	S
NC_045512.2	7625	A	#NAME?	PASS	386	11	69	647	0	20	0.866131	747	7.46e-196	TRUE
NC_045512.2	8057	T	G	PASS	7231	247	63	547	10	70	0.0703175	7779	3.14e-251	TRUE	ORF1a	TTT	F	GTT	V
NC_045512.2	8782	C	T	LOW_AF	2144	869	49	98	88	37	0.043711	2242	3.92e-34	TRUE	ORF1a	AGC	S	AGT	S
NC_045512.2	9220	G	T	PASS	2187	128	54	324	113	44	0.129032	2511	3.03e-135	TRUE	ORF1a	AGG	R	AGT	S
NC_045512.2	9344	C	T	PASS	1	0	74	5915	1103	57	0.999662	5917	0	TRUE	ORF1a	CTT	L	TTT	F
NC_045512.2	9424	A	G	PASS	8	0	72	22257	1511	63	0.999506	22268	0	TRUE	ORF1a	GTA	V	GTG	V
NC_045512.2	9533	A	G	PASS	18067	15509	41	5533	5521	36	0.234439	23601	0	TRUE	ORF1a	ACT	T	GCT	A
NC_045512.2	9534	C	T	PASS	4	4	34	23693	21141	40	0.999789	23698	0	TRUE	ORF1a	ACT	T	ATT	I
NC_045512.2	9866	C	T	PASS	16097	1062	59	982	81	64	0.057484	17083	0	TRUE	ORF1a	CTT	L	TTT	F
NC_045512.2	10029	C	T	PASS	3	3	33	5678	4816	41	0.999472	5681	0	TRUE	ORF1a	ACC	T	ATC	I
NC_045512.2	10198	C	T	PASS	1	0	74	6849	115	53	0.999708	6851	0	TRUE	ORF1a	GAC	D	GAT	D
NC_045512.2	10204	T	C	PASS	5645	80	51	1244	37	70	0.180552	6890	0	TRUE	ORF1a	CTT	L	CTC	L
NC_045512.2	10447	G	A	PASS	0	0	0	6703	399	65	0.999553	6706	0	TRUE	ORF1a	AGG	R	AGA	R
NC_045512.2	10449	C	A	PASS	0	0	0	6689	396	65	0.999701	6691	0	TRUE	ORF1a	CCC	P	CAC	H
NC_045512.2	10964	A	T	TOTAL_DP;ALT_DP	0	0	0	1	0	37	1	1	1	FALSE	ORF1a	ACT	T	TCT	S
NC_045512.2	11074	C	#NAME?	LOW_AF	4717	52	41	187	0	20	0.0331913	5634	1.18e-22	TRUE
NC_045512.2	11287	G	#NAME?	PASS	2078	1459	36	2108	0	20	0.99669	2115	0	TRUE
NC_045512.2	11296	T	G	TOTAL_DP;ALT_DP	0	0	0	2	1	55	1	2	4.47e-07	TRUE	ORF1a	TTT	F	TTG	L
NC_045512.2	11494	C	T	PASS	2520	24	39	940	71	67	0.271598	3461	0	TRUE	ORF1a	AAC	N	AAT	N
NC_045512.2	11750	C	T	PASS	3578	27	60	4590	132	50	0.561743	8171	0	TRUE	ORF1a	CTC	L	TTC	F
NC_045512.2	11930	G	A	PASS	4712	3970	41	1092	1090	36	0.188081	5806	0	TRUE	ORF1a	GCT	A	ACT	T
NC_045512.2	12160	G	A	PASS	442	198	39	12906	1138	63	0.966597	13352	0	TRUE	ORF1a	GAG	E	GAA	E
NC_045512.2	12759	A	G	PASS	14295	6065	40	2640	601	56	0.15589	16935	0	TRUE	ORF1a	GAT	D	GGT	G
NC_045512.2	12880	C	T	PASS	0	0	0	356	118	57	0.997199	357	1.3e-270	TRUE	ORF1a	ATC	I	ATT	I
NC_045512.2	13860	C	T	PASS	3536	154	68	214	37	63	0.0570515	3751	2.91e-102	TRUE	ORF1b	GAC	D	GAT	D
NC_045512.2	14257	T	C	PASS	3312	69	69	5930	231	68	0.641497	9244	0	TRUE	ORF1b	TAT	Y	CAT	H
NC_045512.2	14408	C	T	PASS	0	0	0	503	173	59	1	503	0	TRUE	ORF1b	CCT	P	CTT	L
NC_045512.2	14433	A	G	PASS	91	88	37	415	415	36	0.820158	506	4.1e-195	TRUE	ORF1b	AGA	R	AGG	R
NC_045512.2	14968	G	T	LOW_AF	3106	1966	36	146	146	36	0.0448954	3252	3.11e-41	TRUE	ORF1b	GGT	G	TGT	C
NC_045512.2	15451	G	A	PASS	6295	3182	36	1330	1310	36	0.174426	7625	0	TRUE	ORF1b	GGT	G	AGT	S
NC_045512.2	15714	C	T	PASS	2	0	37	5396	2	36	0.999629	5398	0	TRUE	ORF1b	CTC	L	CTT	L
NC_045512.2	15738	C	T	LOW_AF	4770	1	36	156	0	36	0.0316687	4926	3.03e-42	TRUE	ORF1b	TTC	F	TTT	F
NC_045512.2	15939	T	C	PASS	6002	5905	37	18759	15861	41	0.757572	24762	0	TRUE	ORF1b	GAT	D	GAC	D
NC_045512.2	16247	C	T	PASS	2565	102	51	1106	143	64	0.30128	3671	0	TRUE	ORF1b	GCT	A	GTT	V
NC_045512.2	16342	T	C	PASS	1679	128	60	449	9	38	0.210996	2128	3.48e-189	TRUE	ORF1b	TCA	S	CCA	P
NC_045512.2	16449	T	C	PASS	1348	588	36	125	0	36	0.0848608	1473	3.14e-38	TRUE	ORF1b	TAT	Y	TAC	Y
NC_045512.2	16541	A	G	PASS	992	710	36	290	151	36	0.226209	1282	1.87e-94	TRUE	ORF1b	AAT	N	AGT	S
NC_045512.2	16935	G	A	PASS	6371	3866	36	20491	1397	37	0.762825	26862	0	TRUE	ORF1b	ATG	M	ATA	I
NC_045512.2	17039	A	G	PASS	7579	123	57	19431	596	65	0.71924	27016	0	TRUE	ORF1b	AAT	N	AGT	S
NC_045512.2	17096	G	A	PASS	25266	21115	39	1501	40	69	0.0560765	26767	0	TRUE	ORF1b	GGT	G	GAT	D
NC_045512.2	17124	T	C	PASS	4641	88	45	3247	70	60	0.411534	7890	0	TRUE	ORF1b	GCT	A	GCC	A
NC_045512.2	17410	C	T	PASS	5	4	37	46026	27206	36	0.999761	46037	0	TRUE	ORF1b	CGT	R	TGT	C
NC_045512.2	17535	T	C	LOW_AF	45993	29931	40	1638	793	40	0.0343872	47634	0	TRUE	ORF1b	GGT	G	GGC	G
NC_045512.2	17757	A	G	PASS	36799	18619	36	2540	1123	36	0.0645571	39345	0	TRUE	ORF1b	AGA	R	AGG	R
NC_045512.2	17859	T	C	LOW_AF	1072	897	36	37	0	36	0.0333634	1109	9.47e-11	TRUE	ORF1b	TAT	Y	TAC	Y
NC_045512.2	18032	C	A	PASS	14109	13304	36	1506	1124	36	0.0964457	15615	0	TRUE	ORF1b	ACT	T	AAT	N
NC_045512.2	18163	A	G	PASS	3	1	61	5243	2224	51	0.999428	5246	0	TRUE	ORF1b	ATA	I	GTA	V
NC_045512.2	18319	T	G	PASS	18122	1939	36	2692	0	36	0.129311	20818	0	TRUE	ORF1b	TGT	C	GGT	G
NC_045512.2	18410	A	G	PASS	16630	16545	36	2279	2279	36	0.120505	18912	0	TRUE	ORF1b	TAT	Y	TGT	C
NC_045512.2	19172	C	T	PASS	2	2	37	1108	0	36	0.998198	1110	0	TRUE	ORF1b	ACA	T	ATA	I
NC_045512.2	19326	A	G	PASS	2478	2	38	2397	0	36	0.491692	4875	0	TRUE	ORF1b	CCA	P	CCG	P
NC_045512.2	19329	T	C	PASS	3893	1	37	954	1	36	0.196823	4847	6.18e-307	TRUE	ORF1b	GCT	A	GCC	A
NC_045512.2	19635	G	T	PASS	4706	2405	36	301	301	36	0.0600798	5010	2.38e-85	TRUE	ORF1b	GTG	V	GTT	V
NC_045512.2	19843	T	C	PASS	1327	301	56	896	30	70	0.403059	2223	0	TRUE	ORF1b	TTG	L	CTG	L
NC_045512.2	19864	A	G	PASS	1365	64	63	583	25	70	0.299281	1948	7.87e-297	TRUE	ORF1b	AAT	N	GAT	D
NC_045512.2	19955	C	T	PASS	0	0	0	2199	255	36	1	2199	0	TRUE	ORF1b	ACT	T	ATT	I
NC_045512.2	19983	C	#NAME?	PASS	2197	258	36	127	0	20	0.0572846	2217	6.97e-19	TRUE
NC_045512.2	20055	A	G	PASS	0	0	0	2109	1887	36	1	2109	0	TRUE	ORF1b	GAA	E	GAG	E
NC_045512.2	20294	A	T	TOTAL_DP;ALT_DP	14	7	47	1	1	37	0.0666667	15	0.454545	FALSE	ORF1b	TAT	Y	TTT	F
NC_045512.2	20360	G	A	TOTAL_DP;ALT_DP	16	13	43	1	1	37	0.0588235	17	0.472222	FALSE	ORF1b	GGT	G	GAT	D
NC_045512.2	21128	T	C	PASS	3566	469	65	260	183	46	0.0679561	3826	2.19e-119	TRUE	ORF1b	ATA	I	ACA	T
NC_045512.2	21541	C	T	ALT_DP;LOW_AF	83	10	61	3	1	59	0.0348837	86	0.0402577	FALSE	ORF1b	CTT	L	TTT	F
NC_045512.2	21618	C	T	PASS	0	0	0	85	0	36	1	85	2.19e-50	TRUE	S	ACA	T	ATA	I
NC_045512.2	21632	T	#NAME?	PASS	84	0	37	85	0	20	1	85	6.29e-20	TRUE
NC_045512.2	21674	T	A	PASS	318	234	42	71	0	36	0.182519	389	4.23e-26	TRUE	S	TAC	Y	AAC	N
NC_045512.2	21764	A	#NAME?	PASS	3514	313	37	4205	0	20	0.987553	4258	0	TRUE
NC_045512.2	21770	G	T	TOTAL_DP;ALT_DP	2	0	42	1	0	37	0.142857	7	0.003517	TRUE	S	GTC	V	TTC	F
NC_045512.2	21770	G	C	TOTAL_DP;ALT_DP	2	0	42	1	0	25	0.142857	7	0.0299771	FALSE	S	GTC	V	CTC	L
NC_045512.2	21770	G	A	TOTAL_DP;ALT_DP	2	0	42	3	2	37	0.428571	7	2.71e-08	TRUE	S	GTC	V	ATC	I
NC_045512.2	21987	G	A	PASS	0	0	0	1166	55	68	1	1166	0	TRUE	S	GGT	G	GAT	D
NC_045512.2	21990	T	#NAME?	PASS	1157	44	65	1514	0	20	0.68631	2206	0	TRUE
NC_045512.2	22000	C	A	PASS	975	44	66	188	17	68	0.161651	1163	5.88e-92	TRUE	S	CAC	H	CAA	Q
NC_045512.2	22109	C	G	PASS	67	48	36	6	0	37	0.0810811	74	0.0134693	FALSE	S	CAG	Q	GAG	E
NC_045512.2	22180	G	A	PASS	2697	21	36	561	0	35	0.172192	3258	3.01e-178	TRUE	S	AAG	K	AAA	K
NC_045512.2	22200	T	G	PASS	0	0	0	2504	69	68	0.747686	3349	0	TRUE	S	GTG	V	GGG	G
NC_045512.2	22200	T	A	PASS	0	0	0	845	13	69	0.252314	3349	0	TRUE	S	GTG	V	GAG	E
NC_045512.2	22304	T	C	PASS	14338	3674	61	2393	65	68	0.143019	16732	0	TRUE	S	TAT	Y	CAT	H
NC_045512.2	22317	G	T	PASS	12694	2923	62	3991	961	62	0.23914	16689	0	TRUE	S	GGT	G	GTT	V
NC_045512.2	22475	T	C	LOW_AF	1493	1252	36	49	49	36	0.0317769	1542	2.93e-14	TRUE	S	TCC	S	CCC	P
NC_045512.2	22577	G	C	PASS	215	88	36	131	108	36	0.378613	346	5.45e-47	TRUE	S	GGT	G	CGT	R
NC_045512.2	22578	G	A	PASS	1	1	37	342	192	36	0.997085	343	1.14e-204	TRUE	S	GGT	G	GAT	D
NC_045512.2	22599	G	C	PASS	35	26	39	340	200	49	0.906667	375	1.62e-208	TRUE	S	AGA	R	ACA	T
NC_045512.2	22664	C	A	PASS	430	158	55	32	30	39	0.0692641	462	3.8e-14	TRUE	S	CTA	L	ATA	I
NC_045512.2	22674	C	T	PASS	0	0	0	460	187	57	1	460	0	TRUE	S	TCC	S	TTC	F
NC_045512.2	22679	T	C	PASS	0	0	0	457	186	55	1	457	0	TRUE	S	TCA	S	CCA	P
NC_045512.2	22686	C	T	PASS	0	0	0	464	192	57	1	464	0	TRUE	S	TCC	S	TTC	F
NC_045512.2	22688	A	G	PASS	1	0	74	456	186	53	0.997812	457	0	TRUE	S	ACT	T	GCT	A
NC_045512.2	22775	G	A	PASS	0	0	0	280	280	36	1	280	1.57e-167	TRUE	S	GAT	D	AAT	N
NC_045512.2	22786	A	C	PASS	0	0	0	278	278	36	1	278	6.28e-167	TRUE	S	AGA	R	AGC	S
NC_045512.2	22882	T	G	PASS	0	0	0	7219	0	36	1	7219	0	TRUE	S	AAT	N	AAG	K
NC_045512.2	22893	A	C	PASS	4765	0	36	2486	0	36	0.342707	7254	0	TRUE	S	AAG	K	ACG	T
NC_045512.2	22895	G	C	PASS	2485	0	36	4741	0	36	0.656012	7227	0	TRUE	S	GTT	V	CTT	L
NC_045512.2	22896	T	C	PASS	2437	0	36	4765	0	36	0.661622	7202	0	TRUE	S	GTT	V	GCT	A
NC_045512.2	22898	G	A	PASS	2502	0	36	4745	0	36	0.654754	7247	0	TRUE	S	GGT	G	AGT	S
NC_045512.2	22917	T	G	PASS	4723	0	36	2441	0	36	0.340636	7166	0	TRUE	S	CTG	L	CGG	R
NC_045512.2	22942	T	G	PASS	0	0	0	4659	0	36	0.654906	7114	0	TRUE	S	AAT	N	AAG	K
NC_045512.2	22942	T	A	PASS	0	0	0	2455	0	36	0.345094	7114	0	TRUE	S	AAT	N	AAA	K
NC_045512.2	22992	G	A	PASS	1	0	74	7807	952	64	0.999616	7810	0	TRUE	S	AGC	S	AAC	N
NC_045512.2	22995	C	A	PASS	1	1	37	7779	932	63	0.999743	7781	0	TRUE	S	ACA	T	AAA	K
NC_045512.2	23013	A	C	PASS	0	0	0	7748	7337	36	0.999226	7754	0	TRUE	S	GAA	E	GCA	A
NC_045512.2	23018	T	G	PASS	159	159	36	2962	2567	36	0.383828	7717	0	TRUE	S	TTT	F	GTT	V
NC_045512.2	23018	T	C	PASS	159	159	36	4596	4574	36	0.595568	7717	0	TRUE	S	TTT	F	CTT	L
NC_045512.2	23019	T	C	PASS	2973	2587	36	4765	4741	36	0.615792	7738	0	TRUE	S	TTT	F	TCT	S
NC_045512.2	23031	T	C	PASS	2882	2495	35	4828	4804	36	0.626119	7711	0	TRUE	S	TTT	F	TCT	S
NC_045512.2	23055	A	G	PASS	1	1	37	7862	7459	36	0.999746	7864	0	TRUE	S	CAA	Q	CGA	R
NC_045512.2	23063	A	T	PASS	0	0	0	7829	7422	36	0.999745	7831	0	TRUE	S	AAT	N	TAT	Y
NC_045512.2	23075	T	C	PASS	2	2	37	7863	7455	36	0.999746	7865	0	TRUE	S	TAC	Y	CAC	H
NC_045512.2	23403	A	G	PASS	0	0	0	2944	1003	36	1	2944	0	TRUE	S	GAT	D	GGT	G
NC_045512.2	23525	C	T	PASS	1	1	37	13783	7841	36	0.999782	13786	0	TRUE	S	CAT	H	TAT	Y
NC_045512.2	23599	T	G	PASS	0	0	0	537	537	35	1	537	0	TRUE	S	AAT	N	AAG	K
NC_045512.2	23604	C	A	PASS	0	0	0	952	952	35	1	952	0	TRUE	S	CCT	P	CAT	H
NC_045512.2	23675	G	A	LOW_AF	3803	1937	36	119	117	36	0.0303417	3922	1.51e-32	TRUE	S	GTT	V	ATT	I
NC_045512.2	23854	C	A	PASS	0	0	0	177	177	36	0.994382	178	1.62e-106	TRUE	S	AAC	N	AAA	K
NC_045512.2	23907	T	C	ALT_DP	45	22	36	4	2	37	0.0816327	49	0.0611503	FALSE	S	TTT	F	TCT	S
NC_045512.2	23948	G	T	PASS	0	0	0	50	25	36	1	50	1.98e-29	TRUE	S	GAT	D	TAT	Y
NC_045512.2	24424	A	T	PASS	2	0	37	3956	30	36	0.99899	3960	0	TRUE	S	CAA	Q	CAT	H
NC_045512.2	24469	T	A	PASS	0	0	0	3992	36	36	1	3992	0	TRUE	S	AAT	N	AAA	K
NC_045512.2	24770	G	A	PASS	15279	11677	38	1819	1698	37	0.106368	17101	0	TRUE	S	GCA	A	ACA	T
NC_045512.2	24827	T	C	PASS	9132	8557	38	746	249	59	0.0755137	9879	4.56e-250	TRUE	S	TTT	F	CTT	L
NC_045512.2	25000	C	T	PASS	4	4	37	5431	4496	36	0.99908	5436	0	TRUE	S	GAC	D	GAT	D
NC_045512.2	25317	C	T	LOW_AF	1197	47	58	54	12	37	0.043131	1252	8.14e-21	TRUE	S	TCC	S	TTC	F
NC_045512.2	25416	C	T	PASS	7330	480	54	5741	1019	43	0.439183	13072	0	TRUE	ORF3a	TTC	F	TTT	F
NC_045512.2	25584	C	T	PASS	19	1	63	51587	8339	64	0.999516	51612	0	TRUE	ORF3a	ACC	T	ACT	T
NC_045512.2	25673	T	C	PASS	26842	26840	36	18542	18542	36	0.408513	45389	0	TRUE	ORF3a	CTT	L	CCT	P
NC_045512.2	26060	C	T	PASS	2	0	55	758	681	38	0.997368	760	0	TRUE	ORF3a	ACT	T	ATT	I
NC_045512.2	26270	C	T	PASS	21	3	61	91545	20502	57	0.999531	91588	0	TRUE	E	ACA	T	ATA	I
NC_045512.2	26275	A	G	PASS	62365	12883	57	30698	9729	60	0.329809	93078	0	TRUE	E	ACG	T	GCG	A
NC_045512.2	26529	G	A	PASS	15	5	36	493	33	43	0.968566	509	1.23e-307	TRUE	M	GAT	D	AAT	N
NC_045512.2	26577	C	G	PASS	0	0	0	495	151	36	1	495	1.53e-299	TRUE	M	CAA	Q	GAA	E
NC_045512.2	26709	G	A	PASS	0	0	0	1167	338	57	0.999144	1168	0	TRUE	M	GCT	A	ACT	T
NC_045512.2	26858	C	T	PASS	5951	15	36	850	67	36	0.124963	6802	1.69e-257	TRUE	M	TTC	F	TTT	F
NC_045512.2	27055	A	#NAME?	PASS	17807	10113	40	2222	0	20	0.110928	20031	0	TRUE
NC_045512.2	27097	G	#NAME?	LOW_AF	7908	386	45	393	0	20	0.0390113	10074	3.88e-57	TRUE
NC_045512.2	27211	C	A	PASS	5688	5175	36	666	649	36	0.104766	6357	9.18e-198	TRUE	ORF6	CTC	L	ATC	I
NC_045512.2	27259	A	C	PASS	388	0	36	116	0	35	0.230159	504	1.99e-39	TRUE	ORF6	AGG	R	CGG	R
NC_045512.2	27382	G	C	PASS	412	412	36	159	159	36	0.278459	571	1.5e-54	TRUE	ORF6	GAT	D	CAT	H
NC_045512.2	27383	A	T	PASS	415	415	36	162	162	36	0.280763	577	3.17e-55	TRUE	ORF6	GAT	D	GTT	V
NC_045512.2	27384	T	C	PASS	409	409	36	161	161	36	0.281961	571	2.17e-55	TRUE	ORF6	GAT	D	GAC	D
NC_045512.2	27807	C	T	PASS	0	0	0	8994	7940	37	0.999778	8996	0	TRUE	ORF7b	CTA	L	TTA	L
NC_045512.2	27889	C	T	PASS	532	532	36	1210	1210	36	0.694604	1742	0	TRUE
NC_045512.2	27915	G	T	PASS	3762	1219	36	579	549	36	0.133379	4341	2.49e-177	TRUE	ORF8	GGA	G	TGA	*
NC_045512.2	27975	C	T	PASS	837	803	37	2577	25	67	0.754833	3414	0	TRUE	ORF8	CAT	H	TAT	Y
NC_045512.2	28061	T	C	PASS	9772	4438	55	1612	13	70	0.14159	11385	0	TRUE	ORF8	CCT	P	CCC	P
NC_045512.2	28089	G	#NAME?	PASS	9214	2145	68	3902	0	20	0.219905	17744	0	TRUE
NC_045512.2	28271	A	T	PASS	2	0	31	11253	0	36	0.999556	11258	0	TRUE
NC_045512.2	28311	C	T	PASS	5	3	39	12677	2482	50	0.999291	12686	0	TRUE	N	CCC	P	CTC	L
NC_045512.2	28311	C	T	PASS	5	3	39	12677	2482	50	0.999291	12686	0	TRUE	ORF9b	CCC	P	TCC	S
NC_045512.2	28312	C	T	PASS	1842	815	54	11016	1776	50	0.85661	12860	0	TRUE	N	CCC	P	CCT	P
NC_045512.2	28312	C	T	PASS	1842	815	54	11016	1776	50	0.85661	12860	0	TRUE	ORF9b	CCC	P	CTC	L
NC_045512.2	28361	G	#NAME?	PASS	89058	10391	41	102319	0	20	0.995156	102817	0	TRUE
NC_045512.2	28370	A	T	ALT_DP	12	0	36	3	0	37	0.0769231	39	4.7e-07	TRUE	N	AGT	S	TGT	C
NC_045512.2	28370	A	T	ALT_DP	12	0	36	3	0	37	0.0769231	39	4.7e-07	TRUE	ORF9b	GCA	A	GCT	A
NC_045512.2	28370	A	G	PASS	12	0	36	21	1	37	0.538462	39	2.61e-54	TRUE	N	AGT	S	GGT	G
NC_045512.2	28370	A	G	PASS	12	0	36	21	1	37	0.538462	39	2.61e-54	TRUE	ORF9b	GCA	A	GCG	A
NC_045512.2	28370	A	C	ALT_DP	12	0	36	3	2	29	0.0769231	39	0.000417693	TRUE	N	AGT	S	CGT	R
NC_045512.2	28370	A	C	ALT_DP	12	0	36	3	2	29	0.0769231	39	0.000417693	TRUE	ORF9b	GCA	A	GCC	A
NC_045512.2	28681	G	T	PASS	11315	5561	36	21271	9005	36	0.652445	32602	0	TRUE	N	GAG	E	GAT	D
NC_045512.2	28881	G	A	PASS	0	0	0	6356	1880	35	1	6356	0	TRUE	N	AGG	R	AAG	K
NC_045512.2	28881	G	A	PASS	0	0	0	6356	1880	35	1	6356	0	TRUE	ORF14	GGG	G	AGG	R
NC_045512.2	28882	G	A	PASS	0	0	0	6589	1849	36	1	6589	0	TRUE	N	AGG	R	AGA	R
NC_045512.2	28882	G	A	PASS	0	0	0	6589	1849	36	1	6589	0	TRUE	ORF14	GGG	G	GAG	E
NC_045512.2	28883	G	C	PASS	1	0	37	6692	1932	36	0.999403	6696	0	TRUE	N	GGA	G	CGA	R
NC_045512.2	28883	G	C	PASS	1	0	37	6692	1932	36	0.999403	6696	0	TRUE	ORF14	GGG	G	GGC	G
NC_045512.2	29173	T	C	PASS	43164	29101	42	4785	3614	39	0.0996896	47999	0	TRUE	N	CAT	H	CAC	H
NC_045512.2	29510	A	C	PASS	26	0	35	35604	2343	65	0.99913	35635	0	TRUE	N	AGT	S	CGT	R
NC_045512.2	29733	C	#NAME?	PASS	949	667	46	1237	0	20	0.998386	1239	4.19e-298	TRUE
